# Supplementary material for: PARK7 Catalyzes Stereospecific Detoxification of Methylglyoxal Consistent with Glyoxalase and Not Deglycase Function
Source: Biochemistry. 2023 Oct 26;62(21):3126–33. doi: 10.1021/acs.biochem.3c00325 (PMC10634309; doi:10.1021/acs.biochem.3c00325)
Supplement: Supplementary file 1 — bi3c00325_si_001.xlsx [file bi3c00325_si_001.xlsx]

## Sheet: PeptideGroups
Table S1. Specific DJ-1 tryptic peptides detected by LC-MS/MS analysis of purified DJ-1 used in this study. The observed peptides cover 100% of DJ-1.
Confidence	Sequence	Modifications	Qvality PEP	Qvality q-value	# Protein Groups	# Proteins	# PSMs	Master Protein Accessions	Master Protein Descriptions	# Missed Cleavages	Theo. MH+ [Da]	Abundance: F1: Sample	Quan Info	Confidence (by Search Engine): Sequest HT	Percolator q-Value (by Search Engine): Sequest HT	Percolator PEP (by Search Engine): Sequest HT	XCorr (by Search Engine): Sequest HT	Top Apex RT [min]
High	DVVICPDASLEDAKK	1xCarbamidomethyl [C5]	3.32849e-06	0.000142206	1	1	39	Q99497	Parkinson disease protein 7 [OS=Homo sapiens]	1	1659.83	1.26527e+09		High	0.0001685	2.236e-06	3.39	58.35
High	EGPYDVVVLPGGNLGAQNLSESAAVK		1.18405e-12	0.000142206	1	1	35	Q99497	Parkinson disease protein 7 [OS=Homo sapiens]	0	2584.33	2.17256e+09		High	0.0001685	5.449e-13	3.68	100.58
High	VTVAGLAGKDPVQCSR	1xCarbamidomethyl [C14]	7.89144e-10	0.000142206	1	1	30	Q99497	Parkinson disease protein 7 [OS=Homo sapiens]	1	1657.87	1.3591e+09		High	0.0001685	4.282e-10	4.61	53.98
High	ALVILAK		0.0208393	0.000860042	1	1	28	Q99497	Parkinson disease protein 7 [OS=Homo sapiens]	0	727.508	6.67778e+08		High	0.0007979	0.01752	1.49	51.13
High	MMNGGHYTYSENRVEK	1xDeamidated [N3]; 1xOxidation [M]	3.19526e-06	0.000142206	1	1	27	Q99497	Parkinson disease protein 7 [OS=Homo sapiens]	1	1932.82	3.50154e+06		High	0.0001685	2.136e-06	2.39	32.94
High	GAEEMETVIPVDVMR	1xOxidation [M]	1.76949e-07	0.000142206	1	1	26	Q99497	Parkinson disease protein 7 [OS=Homo sapiens]	0	1691.8	5.02526e+07		High	0.0001685	1.101e-07	4.23	81.36
High	MMNGGHYTYSENR	1xOxidation [M]	0.000279971	0.000142206	1	1	20	Q99497	Parkinson disease protein 7 [OS=Homo sapiens]	0	1575.63	1.30218e+06		High	0.0001685	0.00021	2.92	27.73
High	DGLILTSR		0.0106236	0.000453713	1	1	19	Q99497	Parkinson disease protein 7 [OS=Homo sapiens]	0	874.499	8.5987e+08		High	0.000441	0.008749	2.31	48.01
High	KGLIAAICAGPTALLAHEIGFGSK	1xCarbamidomethyl [C8]	8.42469e-24	0.000142206	1	1	18	Q99497	Parkinson disease protein 7 [OS=Homo sapiens]	1	2395.32	3.96474e+08		High	0.000168492	2.01115e-24	9.83	119.07
High	GAEEMETVIPVDVMR	2xOxidation [M5; M14]	6.28647e-08	0.000142206	1	1	16	Q99497	Parkinson disease protein 7 [OS=Homo sapiens]	0	1707.79	1.85582e+07		High	0.0001685	3.807e-08	2.57	65.61
High	MMNGGHYTYSENR	1xDeamidated [N3]; 1xOxidation [M]	6.18471e-06	0.000142206	1	1	14	Q99497	Parkinson disease protein 7 [OS=Homo sapiens]	0	1576.62	744546		High	0.0001685	4.219e-06	2.76	29.84
High	VTVAGLAGK		0.00163178	0.000142206	1	1	13	Q99497	Parkinson disease protein 7 [OS=Homo sapiens]	0	815.499	2.55508e+08		High	0.0001685	0.001286	1.85	39.31
High	GLIAAICAGPTALLAHEIGFGSK	1xCarbamidomethyl [C7]	6.37232e-13	0.000142206	1	1	11	Q99497	Parkinson disease protein 7 [OS=Homo sapiens]	0	2267.22	1.50277e+09		High	0.0001685	2.878e-13	7.23	123.2
High	MMNGGHYTYSENRVEK	1xOxidation [M]	7.43283e-06	0.000142206	1	1	10	Q99497	Parkinson disease protein 7 [OS=Homo sapiens]	1	1931.84	2.31247e+06		High	0.0001685	5.088e-06	2.82	30.49
High	DVVICPDASLEDAK	1xCarbamidomethyl [C5]	8.18723e-07	0.000142206	1	1	9	Q99497	Parkinson disease protein 7 [OS=Homo sapiens]	0	1531.73	1.15626e+08		High	0.0001685	5.306e-07	3.1	68.03
High	GPGTSFEFALAIVEALNGK		2.78067e-14	0.000142206	1	1	9	Q99497	Parkinson disease protein 7 [OS=Homo sapiens]	0	1921.01	582897792		High	0.0001685	1.16e-14	5.25	134.18
High	GPGTSFEFALAIVEALNGKEVAAQVK	1xDeamidated [N17]	3.61127e-21	0.000142206	1	1	8	Q99497	Parkinson disease protein 7 [OS=Homo sapiens]	1	2647.4	3.22574e+08		High	0.0001685	1.007e-21	9.38	130.34
High	VEKDGLILTSR		0.000711414	0.000142206	1	1	8	Q99497	Parkinson disease protein 7 [OS=Homo sapiens]	1	1230.71	1.11769e+08		High	0.0001685	0.000546	3.32	42.73
High	EGPYDVVVLPGGNLGAQNLSESAAVK	1xDeamidated [N/Q]	6.03484e-08	0.000142206	1	1	7	Q99497	Parkinson disease protein 7 [OS=Homo sapiens]	0	2585.31	1.09559e+06		High	0.0001685	3.656e-08	2.77	102.68
High	GAEEMETVIPVDVMR		4.28203e-06	0.000142206	1	1	6	Q99497	Parkinson disease protein 7 [OS=Homo sapiens]	0	1675.8	30881420		High	0.0001685	2.893e-06	1.67	95.24
High	GPGTSFEFALAIVEALNGK	1xDeamidated [N17]	4.95329e-13	0.000142206	1	1	6	Q99497	Parkinson disease protein 7 [OS=Homo sapiens]	0	1921.99	261484030		High	0.0001685	2.221e-13	5.34	131.74
High	AGIKVTVAGLAGKDPVQCSR	1xCarbamidomethyl [C18]	5.06234e-14	0.000142206	1	1	5	Q99497	Parkinson disease protein 7 [OS=Homo sapiens]	2	2027.11	58728468		High	0.0001685	2.146e-14	4.9	67.53
High	KEGPYDVVVLPGGNLGAQNLSESAAVK		9.56169e-11	0.000142206	1	1	5	Q99497	Parkinson disease protein 7 [OS=Homo sapiens]	1	2712.42	128119824		High	0.0001685	4.924e-11	6.26	92.57
High	KGLIAAICAGPTALLAHEIGFGSKVTTHPLAK	1xCarbamidomethyl [C8]	3.03816e-09	0.000142206	1	1	5	Q99497	Parkinson disease protein 7 [OS=Homo sapiens]	2	3242.81	3.50558e+06		High	0.0001685	1.704e-09	6.28	114.35
High	DKMMNGGHYTYSENRVEK	1xDeamidated [N5]; 1xOxidation [M]	4.80093e-05	0.000142206	1	1	4	Q99497	Parkinson disease protein 7 [OS=Homo sapiens]	2	2175.94	291275		High	0.0001685	3.444e-05	2.42	31.01
High	DVVICPDASLEDAKKEGPYDVVVLPGGNLGAQNLSESAAVK	1xCarbamidomethyl [C5]	3.37868e-07	0.000142206	1	1	4	Q99497	Parkinson disease protein 7 [OS=Homo sapiens]	2	4225.13	1.40188e+08		High	0.0001685	2.142e-07	6.61	106.68
High	MMNGGHYTYSENR	1xDeamidated [N3]	1.75511e-06	0.000142206	1	1	4	Q99497	Parkinson disease protein 7 [OS=Homo sapiens]	0	1560.62	7.27532e+06		High	0.0001685	1.159e-06	2.84	35.79
High	DKMMNGGHYTYSENRVEK	1xDeamidated [N5]	1.37731e-08	0.000142206	1	1	3	Q99497	Parkinson disease protein 7 [OS=Homo sapiens]	2	2159.95	881569		High	0.0001685	8.044e-09	4.31	37.25
High	EGPYDVVVLPGGNLGAQNLSESAAVKEILK		2.47007e-12	0.000142206	1	1	3	Q99497	Parkinson disease protein 7 [OS=Homo sapiens]	1	3067.63	71016632		High	0.0001685	1.158e-12	5.5	118.92
High	EGPYDVVVLPGGNLGAQNLSESAAVKEILK	1xDeamidated [N/Q]	2.96871e-07	0.000142206	1	1	3	Q99497	Parkinson disease protein 7 [OS=Homo sapiens]	1	3068.62		No Quan Values	High	0.0001685	1.87e-07	2.98
High	EILKEQENRKGLIAAICAGPTALLAHEIGFGSK	1xCarbamidomethyl [C17]	2.3843e-06	0.000142206	1	1	3	Q99497	Parkinson disease protein 7 [OS=Homo sapiens]	3	3534.91	5241500		High	0.0001685	1.584e-06	5.51	117.07
High	GAEEMETVIPVDVMRR	2xOxidation [M5; M14]	0.000940387	0.000142206	1	1	3	Q99497	Parkinson disease protein 7 [OS=Homo sapiens]	1	1863.89	17824388		High	0.0001685	0.0007268	1.7	57.61
High	GPGTSFEFALAIVEALNGKEVAAQVK		1.67786e-13	0.000142206	1	1	3	Q99497	Parkinson disease protein 7 [OS=Homo sapiens]	1	2646.41	541986		High	0.0001685	7.338e-14	6.12	130.75
High	KEGPYDVVVLPGGNLGAQNLSESAAVK	1xDeamidated [N14]	2.28874e-11	0.000142206	1	1	3	Q99497	Parkinson disease protein 7 [OS=Homo sapiens]	1	2713.4	810604		High	0.0001685	1.131e-11	4.27	92.57
High	MMNGGHYTYSENR		0.000110167	0.000142206	1	1	3	Q99497	Parkinson disease protein 7 [OS=Homo sapiens]	0	1559.64	6.57939e+06		High	0.0001685	8.052e-05	3.18	33.23
High	MMNGGHYTYSENRVEK	1xDeamidated [N3]; 2xOxidation [M1; M2]	0.000447823	0.000142206	1	1	3	Q99497	Parkinson disease protein 7 [OS=Homo sapiens]	1	1948.82	806538		High	0.0001685	0.0003396	2.37	27.3
High	DGLILTSRGPGTSFEFALAIVEALNGKEVAAQVK	1xDeamidated [N25]	8.49366e-09	0.000142206	1	1	2	Q99497	Parkinson disease protein 7 [OS=Homo sapiens]	2	3502.88		No Quan Values	High	0.0001685	4.895e-09	6.53
High	DKMMNGGHYTYSENR	1xDeamidated [N5]	0.000771956	0.000142206	1	1	2	Q99497	Parkinson disease protein 7 [OS=Homo sapiens]	1	1803.74	351397		High	0.0001685	0.0005949	2.54	34.76
High	DKMMNGGHYTYSENR	1xOxidation [M]	0.109469	0.00666926	1	1	2	Q99497	Parkinson disease protein 7 [OS=Homo sapiens]	1	1818.75	38852.9		High	0.005884	0.09665	0.79	25.31
High	DKMMNGGHYTYSENRVEK	1xOxidation [M]	0.0285406	0.00125742	1	1	2	Q99497	Parkinson disease protein 7 [OS=Homo sapiens]	2	2174.96	372227		High	0.001147	0.02415	2.1	28.25
High	EQENRKGLIAAICAGPTALLAHEIGFGSKVTTHPLAK	1xCarbamidomethyl [C13]	1.38859e-09	0.000142206	1	1	2	Q99497	Parkinson disease protein 7 [OS=Homo sapiens]	3	3899.1	2.9178e+06		High	0.0001685	7.645e-10	5.08	112.99
High	GPGTSFEFALAIVEALNGKEVAAQVK	2xDeamidated [N17; Q24]	6.70206e-05	0.000142206	1	1	2	Q99497	Parkinson disease protein 7 [OS=Homo sapiens]	1	2648.38		No Quan Values	High	0.0001685	4.861e-05	1.59
High	GPGTSFEFALAIVEALNGKEVAAQVKAPLVLK	1xDeamidated [N/Q]	4.87997e-07	0.000142206	1	1	2	Q99497	Parkinson disease protein 7 [OS=Homo sapiens]	2	3268.82	222108		High	0.0001685	3.124e-07	4.64	131.16
High	MMNGGHYTYSENR	2xOxidation [M1; M2]	0.0140119	0.000583317	1	1	2	Q99497	Parkinson disease protein 7 [OS=Homo sapiens]	0	1591.63	121140		High	0.0005542	0.01161	0.88	33.22
High	MMNGGHYTYSENR	1xDeamidated [N3]; 2xOxidation [M1; M2]	0.0174994	0.000583317	1	1	2	Q99497	Parkinson disease protein 7 [OS=Homo sapiens]	0	1592.61	279240		High	0.0005542	0.01461	1.19	23.91
High	MMNGGHYTYSENRVEK	1xDeamidated [N3]	0.000110167	0.000142206	1	1	2	Q99497	Parkinson disease protein 7 [OS=Homo sapiens]	1	1916.83	2612521		High	0.0001685	8.065e-05	2.91	37.97
High	AGIKVTVAGLAGK		0.00177056	0.000142206	1	1	1	Q99497	Parkinson disease protein 7 [OS=Homo sapiens]	1	1184.74	2.51408e+06		High	0.0001685	0.001393	2.03	59.21
High	ALVILAKGAEEMETVIPVDVMRR	1xOxidation [M12]	0.000268766	0.000142206	1	1	1	Q99497	Parkinson disease protein 7 [OS=Homo sapiens]	2	2556.39	144457		High	0.0001685	0.0002015	3.01	96.43
High	ALVILAKGAEEMETVIPVDVMRR	2xOxidation [M12; M21]	8.42464e-08	0.000142206	1	1	1	Q99497	Parkinson disease protein 7 [OS=Homo sapiens]	2	2572.38	742019		High	0.0001685	5.144e-08	4.55	86.84
High	APLVLKD		0.0453945	0.00181518	1	1	1	Q99497	Parkinson disease protein 7 [OS=Homo sapiens]	1	755.466	1.84788e+06		High	0.001631	0.03907	1.21	38.72
High	DGLILTSRGPGTSFEFALAIVEALNGK		7.77379e-14	0.000142206	1	1	1	Q99497	Parkinson disease protein 7 [OS=Homo sapiens]	1	2776.49	1.02411e+06		High	0.0001685	3.341e-14	6.27	134.74
High	DGLILTSRGPGTSFEFALAIVEALNGK	1xDeamidated [N25]	1.82829e-06	0.000142206	1	1	1	Q99497	Parkinson disease protein 7 [OS=Homo sapiens]	1	2777.47		Not Reliable	High	0.0001685	1.209e-06	2.75
High	DGLILTSRGPGTSFEFALAIVEALNGKEVAAQVK		0.000854926	0.000142206	1	1	1	Q99497	Parkinson disease protein 7 [OS=Homo sapiens]	2	3501.9	75179		High	0.0001685	0.0006615	2.21	132.97
High	DGLILTSRGPGTSFEFALAIVEALNGKEVAAQVKAPLVLK		2.3361e-06	0.000142206	1	1	1	Q99497	Parkinson disease protein 7 [OS=Homo sapiens]	3	4123.32	881317		High	0.0001685	1.553e-06	4.8	131.54
High	DKMMNGGHYTYSENR		0.0448007	0.00181518	1	1	1	Q99497	Parkinson disease protein 7 [OS=Homo sapiens]	1	1802.76	98786.7		High	0.001631	0.03839	0.86	32.63
High	DVVICPDASLEDAKKEGPYDVVVLPGGNLGAQNLSESAAVK	1xCarbamidomethyl [C5]; 1xDeamidated [N28]	4.67175e-10	0.000142206	1	1	1	Q99497	Parkinson disease protein 7 [OS=Homo sapiens]	2	4226.12	2.52223e+06		High	0.0001685	2.494e-10	4.28	106.68
High	DVVICPDASLEDAKKEGPYDVVVLPGGNLGAQNLSESAAVK	1xCarbamidomethyl [C5]; 2xDeamidated [N28; N33]	0.0450966	0.00181518	1	1	1	Q99497	Parkinson disease protein 7 [OS=Homo sapiens]	2	4227.1		No Quan Values	High	0.001631	0.0388	2.7
High	DVVICPDASLEDAKKEGPYDVVVLPGGNLGAQNLSESAAVKEILK	1xCarbamidomethyl [C5]; 1xDeamidated [N28]	1.29195e-06	0.000142206	1	1	1	Q99497	Parkinson disease protein 7 [OS=Homo sapiens]	3	4709.42	24470290		High	0.0001685	8.439e-07	5.31	118.69
High	EGPYDVVVLPGGNLGAQNLSESAAVK	2xDeamidated [N13; N18]	0.0130098	0.000453713	1	1	1	Q99497	Parkinson disease protein 7 [OS=Homo sapiens]	0	2586.29		No Quan Values	High	0.000441	0.01078	1.67
High	EGPYDVVVLPGGNLGAQNLSESAAVKEILK	2xDeamidated [Q17; N18]	0.000409897	0.000142206	1	1	1	Q99497	Parkinson disease protein 7 [OS=Homo sapiens]	1	3069.6		No Quan Values	High	0.0001685	0.0003102	2.71
High	EGPYDVVVLPGGNLGAQNLSESAAVKEILKEQENR		3.63142e-10	0.000142206	1	1	1	Q99497	Parkinson disease protein 7 [OS=Homo sapiens]	2	3723.92	44201816		High	0.0001685	1.923e-10	5.98	117.72
High	EGPYDVVVLPGGNLGAQNLSESAAVKEILKEQENRK		7.8489e-06	0.000142206	1	1	1	Q99497	Parkinson disease protein 7 [OS=Homo sapiens]	3	3852.01	38372360		High	0.0001685	5.371e-06	7.34	112.98
High	EILKEQENR		0.110837	0.00677642	1	1	1	Q99497	Parkinson disease protein 7 [OS=Homo sapiens]	1	1158.61		No Quan Values	High	0.00598	0.09772	1.94
High	EQENRKGLIAAICAGPTALLAHEIGFGSK	1xCarbamidomethyl [C13]	0.000447823	0.000142206	1	1	1	Q99497	Parkinson disease protein 7 [OS=Homo sapiens]	2	3051.6	2.69955e+06		High	0.0001685	0.0003395	3.63	117.91
High	EQENRKGLIAAICAGPTALLAHEIGFGSK	1xCarbamidomethyl [C13]; 1xDeamidated [Q2]	4.70386e-05	0.000142206	1	1	1	Q99497	Parkinson disease protein 7 [OS=Homo sapiens]	2	3052.59		No Quan Values	High	0.0001685	3.374e-05	2.53
High	GAEEMETVIPVDVMRR		0.000312189	0.000142206	1	1	1	Q99497	Parkinson disease protein 7 [OS=Homo sapiens]	1	1831.9	2.31114e+06		High	0.0001685	0.000235	4.08	87.22
High	GPGTSFEFALAIVEALNGKEVAAQVKAPLVLK		7.11493e-19	0.000142206	1	1	1	Q99497	Parkinson disease protein 7 [OS=Homo sapiens]	2	3267.84	3.5202e+06		High	0.0001685	2.27e-19	8.35	130.58
High	MASKRALVILAK	1xMet-loss+Acetyl [N-Term]	0.0315403	0.00151805	1	1	1	Q99497	Parkinson disease protein 7 [OS=Homo sapiens]	2	1211.78	3.24396e+06		High	0.001377	0.02673	2.25	55.41
High	MASKRALVILAKGAEEMETVIPVDVMR	1xOxidation [M26]; 1xMet-loss+Acetyl [N-Term]	0.000256259	0.000142206	1	1	1	Q99497	Parkinson disease protein 7 [OS=Homo sapiens]	3	2884.56		No Quan Values	High	0.0001685	0.0001919	2.31
High	MMNGGHYTYSENRVEK		2.82657e-11	0.000142206	1	1	1	Q99497	Parkinson disease protein 7 [OS=Homo sapiens]	1	1915.84	1995951		High	0.0001685	1.404e-11	4.58	35.28
High	MMNGGHYTYSENRVEKDGLILTSR	2xOxidation [M1; M2]	0.0578409	0.0022925	1	1	1	Q99497	Parkinson disease protein 7 [OS=Homo sapiens]	2	2803.31	447414		High	0.002053	0.05016	1.68	62.43
High	MMNGGHYTYSENRVEKDGLILTSR	1xDeamidated [N3]; 2xOxidation [M1; M2]	0.0330434	0.00151805	1	1	1	Q99497	Parkinson disease protein 7 [OS=Homo sapiens]	2	2804.3	152762		High	0.001377	0.0282	1.4	65.7
High	RAGIKVTVAGLAGK		0.00351824	0.000142206	1	1	1	Q99497	Parkinson disease protein 7 [OS=Homo sapiens]	2	1340.84	330977		High	0.0001685	0.002815	2.34	49.26
High	RAGIKVTVAGLAGKDPVQCSR	1xCarbamidomethyl [C19]	9.26717e-08	0.000142206	1	1	1	Q99497	Parkinson disease protein 7 [OS=Homo sapiens]	3	2183.21	16283442		High	0.0001685	5.683e-08	4.11	59.62
High	VEKDGLILTSRGPGTSFEFALAIVEALNGK		2.71724e-07	0.000142206	1	1	1	Q99497	Parkinson disease protein 7 [OS=Homo sapiens]	2	3132.69	585612		High	0.0001685	1.712e-07	3.08	130.96
High	VEKDGLILTSRGPGTSFEFALAIVEALNGKEVAAQVK	1xDeamidated [N28]	4.3288e-09	0.000142206	1	1	1	Q99497	Parkinson disease protein 7 [OS=Homo sapiens]	3	3859.09	4.36864e+06		High	0.0001685	2.453e-09	4.85	128.81
High	VTTHPLAK		0.0650122	0.00275106	1	1	1	Q99497	Parkinson disease protein 7 [OS=Homo sapiens]	0	866.509	276346		High	0.002453	0.05661	1.57	30.58
